# Supplementary material for: RNA-seq-based transcriptome profiling of early fruit development in Chieh-qua and analysis of related transcription factors
Source: Sci Rep. 2024 Jun 12;14:13489. doi: 10.1038/s41598-024-63871-6 (PMC11169226; doi:10.1038/s41598-024-63871-6)
Supplement: Supplementary file 3 — Supplementary Table S2. [file 41598_2024_63871_MOESM3_ESM.xlsx]

## Sheet: Sheet1
Table S2 Candidates verified MYB superfamily unigenes
Number	Name	Gene_id	Description
1	MYB340	TRINITY_DN32880_c1_g2	MYB-like transcription factor EOBII (LOC120079098), related to flowering in Petunia hybrida
2	MYB-GT3b	TRINITY_DN33185_c3_g6	Trihelix transcription factor GT-3b [Cucumis sativus]),expressed in the foral buds and roots in A. thaliana
3	MYB108	TRINITY_DN33604_c4_g10	Transcription factor MYB108-like [Cucumis melo]),regulate plant lignification
4	MYB-Bhlh13	TRINITY_DN35924_c3_g2	Transcription factor bHLH13 [Cucumis melo]), a negative regulatory role in the JA signaling pathway
5	MYB4	TRINITY_DN32758_c3_g3	Myb-related protein Myb4 [Cucumis melo]),regulate plant lignification
6	MYB59	TRINITY_DN32454_c11_g6	MYB59-like (LOC120079073), involved in plant growth and stress responses in A. thaliana
7	MYB18	TRINITY_DN34105_c2_g7	Transcription factor LAF1-like isoform X2 [Cucumis melo]), tolerance to drought and cold stresses
8	MYB306	TRINITY_DN34466_c3_g1	Myb-related protein 306-like [Cucumis melo]),not been reported.
